# Supplementary material for: Higher Content but No Specific Activity in Gelatinase B (MMP-9) Compared with Gelatinase A (MMP-2) in Human Renal Carcinoma
Source: Cancers (Basel). 2023 Nov 20;15(22):5475. doi: 10.3390/cancers15225475 (PMC10670015; doi:10.3390/cancers15225475)
Supplement: Supplementary file 1 [file cancers-15-05475-s001.zip]

Archive with 1 entries (1 files):
- cancers-2698935-supplementary R1.xlsx
