# Supplementary material for: Higher Content but No Specific Activity in Gelatinase B (MMP-9) Compared with Gelatinase A (MMP-2) in Human Renal Carcinoma
Source: Cancers (Basel). 2023 Nov 20;15(22):5475. doi: 10.3390/cancers15225475 (PMC10670015; doi:10.3390/cancers15225475)
Supplement: Supplementary file 1 [file cancers-15-05475-s001.zip › cancers-2698935-supplementary R1.xlsx]

## Sheet: Arkusz1
	zawartość MMP-2 [ng/mg białka]	Tkanka	zawartość MMP-9 [ng/mg białka]						aktywność MMP-2 [pkat/kg białka]	Tkanka	aktywność MMP-9 [nkat/kg białka]				MMP-2 [mikrokat/kg MMP-2]	Tkanka	MMP-9 [mkat/kg MMP-9]			nr przyp	zawartość MMP-2 [ng/mg białka] kontr G2	zawartość MMP-2 [ng/mg białka] guz G2	zawartość MMP-2 [ng/mg białka] kontr G3	zawartość MMP-2 [ng/mg białka] guz G3		zawartość MMP-9 [ng/mg białka] kontr G2	zawartość MMP-9 [ng/mg białka] guz G2	zawartość MMP-9 [ng/mg białka] kontr G3	zawartość MMP-9 [ng/mg białka] guz G3		aktywność MMP-2 [pkat/kg białka] kontr G2	aktywność MMP-2 [pkat/kg białka] guz G2	aktywność MMP-2 [pkat/kg białka] kontr G3	aktywność MMP-2 [pkat/kg białka] guz G3		aktywność MMP-9 [nkat/kg białka] kontr G2	aktywność MMP-9 [nkat/kg białka] guz G2	aktywność MMP-9 [nkat/kg białka] kontr G3	aktywność MMP-9 [nkat/kg białka] guz G3		MMP-2 [mikrokat/kg MMP-2] kontr G2	MMP-2 [mikrokat/kg MMP-2] guz G2	MMP-2 [mikrokat/kg MMP-2] kontr G3	MMP-2 [mikrokat/kg MMP-2] guz G3		MMP-9 [mkat/kg MMP-9] kontr G2	MMP-9 [mkat/kg MMP-9] guz G2	MMP-9 [mkat/kg MMP-9] kontr G3	MMP-9 [mkat/kg MMP-9] guz G3
																				1	3.7945	3.0551	3.7845	3.163		2.1141	4.3081	1.9876	10.8974		67.3904	19.2901	102.072	109.937		48.0328	0.03348	50.6698	0.27185		24.0356	8.2356	19.0025	43.5487		21.5232	0.008923	22.0234	0.022056
	3.7945	kontr G2	2.1141						67.3904	kontr G2	48.0328				24.0356	kontr G2	21.5232			2	3.8275	1.7916	3.4902	1.7762		2.3475	5.5328	3.6499	9.7857		83.8028	18.7803	105.494	77.7784		45.5542	0.04729	29.1255	0.17145		15.8962	5.9028	22.2588	41.0983		15.2025	0.008578	16.2564	0.0245644
	3.8275	kontr G2	2.3475						83.8028	kontr G2	45.5542				15.8962	kontr G2	15.2025			3	3.7872	2.7022	4.0125	2.2452		1.6421	5.548	2.3445	10.2055		99.9891	15.2357	88.2642	103.385		42.2056	0.04725	40.0304	0.1605		20.1589	5.4741	16.5029	35.2114		16.0549	0.0062258	15.8549	0.0174547
	3.7872	kontr G2	1.6421						99.9891	kontr G2	42.2056				20.1589	kontr G2	16.0549			4	4.9822	2.5877	4.6689	2.9459		1.8781	5.4201	2.3236	11.8026		63.4199	14.2036	76.2301	92.0888		39.9267	0.02835	39.2918	0.21052		17.2085	5.8902	22.0156	32.5862		19.0015	0.0059502	17.3952	0.0182122
	4.9822	kontr G2	1.8781						63.4199	kontr G2	39.9267				17.2085	kontr G2	19.0015			5	3.6372	2.6105	3.4591	2.4104		2.8444	4.8956	2.5878	12.8217		75.9529	20.3257	75.8652	78.2561		31.2698	0.02976	48.4589	0.23659		21.2058	7.3254	21.9867	29.8056		18.0524	0.0065329	21.2045	0.016502
	3.6372	kontr G2	2.8444						75.9529	kontr G2	31.2698				21.2058	kontr G2	18.0524			6	3.7895	2.8263	4.6403	2.2805		2.1903	4.6996	2.4015	6.0915		65.2058	19.8236	89.4589	69.8421		37.3291	0.04082	47.9205	0.20302		20.5956	6.8891	23.1059	40.2574		14.3591	0.007011	17.5895	0.021568
	3.7895	kontr G2	2.1903						65.2058	kontr G2	37.3291				20.5956	kontr G2	14.3591			7	3.5578	2.5956	4.4586	2.3575		2.3154	4.5831	2.4801	9.9961		70.2045	16.8921	69.9982	95.2058		30.0056	0.03637	49.4544	0.17784		23.0157	5.6997	17.3692	46.5234		22.5658	0.0068624	19.1956	0.019002
	3.5578	kontr G2	2.3154						70.2045	kontr G2	30.0056				23.0157	kontr G2	22.5658			8	2.4498	3.6992	3.3658	1.9856		2.0965	5.6106	2.6558	11.0208		68.5675	13.8029	74.2359	71.9873		37.6331	0.03559	44.7561	0.18235		18.9521	5.7702	24.5085	36.8541		16.9205	0.0082878	15.2552	0.021566
	2.4498	kontr G2	2.0965						68.5675	kontr G2	37.6331				18.9521	kontr G2	16.9205			9	3.6684	2.8144	3.2829	2.2898		2.2459	4.8021	2.6028	10.8902		69.8502	18.6929	77.0269	96.3208		36.7589	0.03922	46.8982	0.21396		15.4521	5.6807	18.8954	34.6509		17.2423	0.0066256	14.4874	0.016962
	3.6684	kontr G2	2.2459						69.8502	kontr G2	36.7589				15.4521	kontr G2	17.2423			10	3.6884	2.7814	4.5201	2.3105		2.3105	6.9383	2.5875	11.2148		74.1256	17.5123	72.5028	86.5614		40.1285	0.04116	48.8267	0.25254		22.0033	6.5689	23.8987	32.5687		16.0502	0.0069987	14.6326	0.015545
	3.6884	kontr G2	2.3105						74.1256	kontr G2	40.1285				22.0033	kontr G2	16.0502
	3.0551	guz G2	4.3081						19.2901	guz G2	0.03348				8.2356	guz G2	0.008923
	1.7916	guz G2	5.5328						18.7803	guz G2	0.04729				5.9028	guz G2	0.008578
	2.7022	guz G2	5.548						15.2357	guz G2	0.04725				5.4741	guz G2	0.0062258
	2.5877	guz G2	5.4201						14.2036	guz G2	0.02835				5.8902	guz G2	0.0059502
	2.6105	guz G2	4.8956						20.3257	guz G2	0.02976				7.3254	guz G2	0.0065329
	2.8263	guz G2	4.6996						19.8236	guz G2	0.04082				6.8891	guz G2	0.007011
	2.5956	guz G2	4.5831						16.8921	guz G2	0.03637				5.6997	guz G2	0.0068624
	3.6992	guz G2	5.6106						13.8029	guz G2	0.03559				5.7702	guz G2	0.0082878
	2.8144	guz G2	4.8021						18.6929	guz G2	0.03922				5.6807	guz G2	0.0066256
	2.7814	guz G2	6.9383						17.5123	guz G2	0.04116				6.5689	guz G2	0.0069987
	3.7845	kontr G3	1.9876						102.072	kontr G3	50.6698				19.0025	kontr G3	22.0234
	3.4902	kontr G3	3.6499						105.494	kontr G3	29.1255				22.2588	kontr G3	16.2564
	4.0125	kontr G3	2.3445						88.2642	kontr G3	40.0304				16.5029	kontr G3	15.8549
	4.6689	kontr G3	2.3236						76.2301	kontr G3	39.2918				22.0156	kontr G3	17.3952
	3.4591	kontr G3	2.5878						75.8652	kontr G3	48.4589				21.9867	kontr G3	21.2045
	4.6403	kontr G3	2.4015						89.4589	kontr G3	47.9205				23.1059	kontr G3	17.5895
	4.4586	kontr G3	2.4801						69.9982	kontr G3	49.4544				17.3692	kontr G3	19.1956
	3.3658	kontr G3	2.6558						74.2359	kontr G3	44.7561				24.5085	kontr G3	15.2552
	3.2829	kontr G3	2.6028						77.0269	kontr G3	46.8982				18.8954	kontr G3	14.4874
	4.5201	kontr G3	2.5875						72.5028	kontr G3	48.8267				23.8987	kontr G3	14.6326
	3.163	guz G3	10.8974						109.937	guz G3	0.27185				43.5487	guz G3	0.022056
	1.7762	guz G3	9.7857						77.7784	guz G3	0.17145				41.0983	guz G3	0.0245644
	2.2452	guz G3	10.2055						103.385	guz G3	0.1605				35.2114	guz G3	0.0174547
	2.9459	guz G3	11.8026						92.0888	guz G3	0.21052				32.5862	guz G3	0.0182122
	2.4104	guz G3	12.8217						78.2561	guz G3	0.23659				29.8056	guz G3	0.016502
	2.2805	guz G3	6.0915						69.8421	guz G3	0.20302				40.2574	guz G3	0.021568
	2.3575	guz G3	9.9961						95.2058	guz G3	0.17784				46.5234	guz G3	0.019002
	1.9856	guz G3	11.0208						71.9873	guz G3	0.18235				36.8541	guz G3	0.021566
	2.2898	guz G3	10.8902						96.3208	guz G3	0.21396				34.6509	guz G3	0.016962
	2.3105	guz G3	11.2148						86.5614	guz G3	0.25254				32.5687	guz G3	0.015545

## Sheet: Arkusz2
		MMP-2 content [mg/kg protein]					MMP-9 content [mg/kg protein]					actual activity of MMP-2 [pkatal/kg protein]					actual activity of MMP-9 [nkatal/kg protein]					specific activity of MMP-2 [microkatal/kg MMP-2]					specific activity of MMP-9 [mkatal/kg MMP-9]
	sample No.	control G2	tumour G2	control G3	tumour G3		control G2	tumour G2	control G3	tumour G3		control G2	tumour G2	control G3	tumour G3		control G2	tumour G2	control G3	tumour G3		control G2	tumour G2	control G3	tumour G3		control G2	tumour G2	control G3	tumour G3
	1	3.7945	3.0551	3.7845	3.163		2.1141	4.3081	1.9876	10.8974		67.3904	19.2901	102.072	109.937		48.0328	0.03348	50.6698	0.27185		24.0356	8.2356	19.0025	43.5487		21.5232	0.008923	22.0234	0.022056
	2	3.8275	1.7916	3.4902	1.7762		2.3475	5.5328	3.6499	9.7857		83.8028	18.7803	105.494	77.7784		45.5542	0.04729	29.1255	0.17145		15.8962	5.9028	22.2588	41.0983		15.2025	0.008578	16.2564	0.0245644
	3	3.7872	2.7022	4.0125	2.2452		1.6421	5.548	2.3445	10.2055		99.9891	15.2357	88.2642	103.385		42.2056	0.04725	40.0304	0.1605		20.1589	5.4741	16.5029	35.2114		16.0549	0.0062258	15.8549	0.0174547
	4	4.9822	2.5877	4.6689	2.9459		1.8781	5.4201	2.3236	11.8026		63.4199	14.2036	76.2301	92.0888		39.9267	0.02835	39.2918	0.21052		17.2085	5.8902	22.0156	32.5862		19.0015	0.0059502	17.3952	0.0182122
	5	3.6372	2.6105	3.4591	2.4104		2.8444	4.8956	2.5878	12.8217		75.9529	20.3257	75.8652	78.2561		31.2698	0.02976	48.4589	0.23659		21.2058	7.3254	21.9867	29.8056		18.0524	0.0065329	21.2045	0.016502
	6	3.7895	2.8263	4.6403	2.2805		2.1903	4.6996	2.4015	6.0915		65.2058	19.8236	89.4589	69.8421		37.3291	0.04082	47.9205	0.20302		20.5956	6.8891	23.1059	40.2574		14.3591	0.007011	17.5895	0.021568
	7	3.5578	2.5956	4.4586	2.3575		2.3154	4.5831	2.4801	9.9961		70.2045	16.8921	69.9982	95.2058		30.0056	0.03637	49.4544	0.17784		23.0157	5.6997	17.3692	46.5234		22.5658	0.0068624	19.1956	0.019002
	8	2.4498	3.6992	3.3658	1.9856		2.0965	5.6106	2.6558	11.0208		68.5675	13.8029	74.2359	71.9873		37.6331	0.03559	44.7561	0.18235		18.9521	5.7702	24.5085	36.8541		16.9205	0.0082878	15.2552	0.021566
	9	3.6684	2.8144	3.2829	2.2898		2.2459	4.8021	2.6028	10.8902		69.8502	18.6929	77.0269	96.3208		36.7589	0.03922	46.8982	0.21396		15.4521	5.6807	18.8954	34.6509		17.2423	0.0066256	14.4874	0.016962
	10	3.6884	2.7814	4.5201	2.3105		2.3105	6.9383	2.5875	11.2148		74.1256	17.5123	72.5028	86.5614		40.1285	0.04116	48.8267	0.25254		22.0033	6.5689	23.8987	32.5687		16.0502	0.0069987	14.6326	0.015545
	Shapiro-Wilk test result	p<0.05	p>0.05	p>0.05	p>0.05		p>0.05	p>0.05	p<0.05	p<0.05		p<0.05	p>0.05	p>0.05	p>0.05		p>0.05	p>0.05	p<0.05	p>0.05		p>0.05	p>0.05	p>0.05	p>0.05		p>0.05	p>0.05	p>0.05	p>0.05
	Student's t-test		-		p<0.001			p<0.001		-			-		p<0.001			p<0.001		-			p<0.001		p<0.001			p<0.001		p<0.001
	(tumour vs. Control)
	Mann-Whitney U test		p<0.01							p<0.001			p<0.001							p<0.001
	(tumour vs. Control)
